# Supplementary material for: The Genome Assembly and Annotation of the Southern Elephant Seal Mirounga leonina
Source: Genes (Basel). 2020 Feb 3;11(2):160. doi: 10.3390/genes11020160 (PMC7073746; doi:10.3390/genes11020160)
Supplement: Supplementary file 1 [file genes-11-00160-s001.zip]

Archive with 4 entries (4 files):
- Supplementary Figure S1-S4.pdf
- Supplementary Table S1.pdf
- Supplementary Table S2.pdf
- Supplementary Table S3.pdf
